# Supplementary material for: A new species of Polypedilum (Uresipedilum) Oyewo & Sæther, 1998 from Zhejiang Province of Oriental China (Diptera, Chironomidae)
Source: Zookeys. 2013 Jul 31;(320):43–9. doi: 10.3897/zookeys.320.5147 (PMC3744150; doi:10.3897/zookeys.320.5147)
Supplement: XML Treatment for Polypedilum (Uresipedilum) minimum [file zookeys.320.5147-treatment1.xml]

<!DOCTYPE tp:taxon-treatment
  PUBLIC "-//TaxonX//DTD Taxonomic Treatment Publishing DTD v0 20100105//EN" "tax-treatment-NSO.dtd">
<tp:taxon-treatment xmlns:tp="http://www.plazi.org/taxpub"><tp:treatment-meta><mixed-citation publication-type="journal"><person-group><name><surname>Lin</surname><given-names>Xiaolong</given-names></name><name><surname>Qi</surname><given-names>Xin</given-names></name><name><surname>Zhang</surname><given-names>Ruilei</given-names></name><name><surname>Wang</surname><given-names>Xinhua</given-names></name></person-group><article-title>A new species of <italic>Polypedilum</italic> (<italic>Uresipedilum</italic>) Oyewo &amp; Sæther, 1998 from Zhejiang Province of Oriental China (Diptera, Chironomidae)</article-title><source>Zookeys</source><day>31</day><month>7</month><year>2013</year><volume>2013</volume><issue>320</issue><fpage>43</fpage><lpage>49</lpage><pub-id pub-id-type="doi">10.3897/zookeys.320.5147</pub-id></mixed-citation></tp:treatment-meta><tp:nomenclature><tp:taxon-name>
                        <tp:taxon-name-part taxon-name-part-type="genus">Polypedilum</tp:taxon-name-part>
                        (<tp:taxon-name-part taxon-name-part-type="subgenus">Uresipedilum</tp:taxon-name-part>)
                        <tp:taxon-name-part taxon-name-part-type="species">minimum</tp:taxon-name-part>
                        <object-id xmlns:xlink="http://www.w3.org/1999/xlink" xlink:type="simple">http://zoobank.org/3237A70B-1254-4EB7-969B-6FD4ACC1883D</object-id>
                        <object-id xmlns:xlink="http://www.w3.org/1999/xlink" xlink:type="simple">http://species-id.net/wiki/Polypedilum_minimum</object-id>
                    </tp:taxon-name><tp:taxon-status xmlns:xlink="http://www.w3.org/1999/xlink" xlink:type="simple">sp. n.</tp:taxon-status><xref ref-type="fig" rid="F1">Figures 1–7</xref></tp:nomenclature><tp:treatment-sec sec-type="Diagnosis"><title>Diagnosis.</title><p>The male adult can be distinguished from known species of the subgenus by the following combination of characters: low AR (0.27); frontal tubercles present; fore tibial scale rounded; anal point broad; superior volsella strongly projected posteriorly, pointed at apex, without microtrichium; high HV (4.90).</p></tp:treatment-sec><tp:treatment-sec sec-type="Description"><title>Description.</title><p>Male adult (n = 1). Total length 1.47 mm. Wing length 0.89 mm. Wing length/length of profemur 2.98.</p><!--PageBreak--><p>Coloration. Head, legs and abdomen yellow. Thorax yellow with brown vittae, postnotum and preepisternum.</p><p>Head. AR 0.27. Antenna with 13 flagellomeres, ultimate flagellomere 93 μm long (<xref ref-type="fig" rid="F1">Fig. 1</xref>). Frontal tubercles 38 μm long, 15 μm wide at base. Temporal setae 7, includ<!--PageBreak-->ing 2 inner verticals, 4 outer verticals and 1 postorbital. Clypeus with 15 setae. Tentorium 70 μm long, 10 μm wide. Stipes 75 μm long, 10 μm wide. Palpomeres length (in μm): 18, 15, 38, 55, 103. L: 5<sup>th</sup>/3<sup>rd</sup> 2.73.</p><fig id="F1" position="float" orientation="portrait"><label>Figures 1–7.</label><caption><p><italic><tp:taxon-name>Polypedilum (Uresipedilum) minimum</tp:taxon-name></italic> sp. n. <bold>1</bold> Antenna. <bold>2</bold> Wing. <bold>3</bold> Thorax <bold>4</bold> Fore tibia scale <bold>5</bold> Dorsal view of hypopygium <bold>6</bold> Ventral view of hypopygium <bold>7</bold> Superior volsella.</p></caption><graphic xmlns:xlink="http://www.w3.org/1999/xlink" xlink:href="ZooKeys-320-043-g001.jpg" position="float" orientation="portrait" xlink:type="simple"/></fig><p>Wing (<xref ref-type="fig" rid="F1">Fig. 2</xref>). VR 1.54. Brachiolum with 1 seta, R with 11 setae, R<sub>1</sub> with 6 setae, R<sub>4+5</sub> with 15 setae. Squama with 6 setae.</p><p>Thorax (<xref ref-type="fig" rid="F1">Fig. 3</xref>). Acrostichals 8; dorsocentrals 11; prealars 3. Scutellum with 4 setae.</p><p>Legs. Terminal scale (<xref ref-type="fig" rid="F1">Fig. 4</xref>) of fore tibia rounded, 15 μm long, without spine. Spur of mid tibia 25 μm long, comb 10 μm long; unspurred comb 15 μm long. Spur of hind tibia 25 μm long, comb 10 μm long; unspurred comb 10 μm long. Apex of fore tibia 25 μm wide, of mid tibia 23 μm wide, of hind tibia 38 μm wide. Mid ta<sub>1</sub> without sensilla chaetica. Lengths (in μm) and proportions of legs in <xref ref-type="table" rid="T1">Table 1</xref>.</p><table-wrap id="T1" position="float" orientation="portrait"><label>Table 1.</label><caption><p>Lengths (in μm) and proportions of legs of <italic><tp:taxon-name>Polypedilum (Uresipedilum) minimum</tp:taxon-name></italic> sp. n.</p></caption><table><tbody><tr><th rowspan="1" colspan="1"/><th rowspan="1" colspan="1"><bold>p<sub>1</sub></bold></th><th rowspan="1" colspan="1"><bold>p<sub>2</sub></bold></th><th rowspan="1" colspan="1"><bold>p<sub>3</sub></bold></th></tr><tr><td rowspan="1" colspan="1">fe</td><td rowspan="1" colspan="1">299</td><td rowspan="1" colspan="1">365</td><td rowspan="1" colspan="1">374</td></tr><tr><td rowspan="1" colspan="1">ti</td><td rowspan="1" colspan="1">215</td><td rowspan="1" colspan="1">251</td><td rowspan="1" colspan="1">308</td></tr><tr><td rowspan="1" colspan="1">ta<sub>1</sub></td><td rowspan="1" colspan="1">317</td><td rowspan="1" colspan="1">165</td><td rowspan="1" colspan="1">194</td></tr><tr><td rowspan="1" colspan="1">ta<sub>2</sub></td><td rowspan="1" colspan="1">143</td><td rowspan="1" colspan="1">75</td><td rowspan="1" colspan="1">120</td></tr><tr><td rowspan="1" colspan="1">ta<sub>3</sub></td><td rowspan="1" colspan="1">115</td><td rowspan="1" colspan="1">60</td><td rowspan="1" colspan="1">115</td></tr><tr><td rowspan="1" colspan="1">ta<sub>4</sub></td><td rowspan="1" colspan="1">85</td><td rowspan="1" colspan="1">38</td><td rowspan="1" colspan="1">65</td></tr><tr><td rowspan="1" colspan="1">ta<sub>5</sub></td><td rowspan="1" colspan="1">40</td><td rowspan="1" colspan="1">38</td><td rowspan="1" colspan="1">50</td></tr><tr><td rowspan="1" colspan="1">LR</td><td rowspan="1" colspan="1">1.47</td><td rowspan="1" colspan="1">0.66</td><td rowspan="1" colspan="1">0.63</td></tr><tr><td rowspan="1" colspan="1">BV</td><td rowspan="1" colspan="1">2.17</td><td rowspan="1" colspan="1">3.70</td><td rowspan="1" colspan="1">2.50</td></tr><tr><td rowspan="1" colspan="1">SV</td><td rowspan="1" colspan="1">1.62</td><td rowspan="1" colspan="1">3.73</td><td rowspan="1" colspan="1">3.52</td></tr><tr><td rowspan="1" colspan="1">BR</td><td rowspan="1" colspan="1">3.60</td><td rowspan="1" colspan="1">4.33</td><td rowspan="1" colspan="1">5.14</td></tr></tbody></table></table-wrap><p>Hypopygium (<xref ref-type="fig" rid="F1">Figs 5–6</xref>). Tergite IX with 4 strong median setae. Laterosternite IX with 1 seta. Anal point broad, 18 μm long, with swollen, rounded apex. Phallapodeme 34 μm long; transverse sternapodeme 13 μm long. Gonocoxite 62 μm long, with 2 long setae. Superior volsella (<xref ref-type="fig" rid="F1">Fig. 7</xref>) 16 μm long, with 3 basal inner setae and 1 strong apical seta, without microtrichium; apicomedial projection 17 μm long, pointed at apex. Inferior volsella 41 μm long, with 10 dorsal setae and 1 prominent apical seta. Gonostylus 30 μm long, apex blunt, with 3 setae along inner margin and 1 apical seta. HR 2.07. HV 4.90.</p></tp:treatment-sec><tp:treatment-sec sec-type="Type materials"><title>Type materials.</title><p>Holotype: adult male, China, Zhejiang Province: Jinhua City, Pan’an County, Dapanshan National Nature Reserve, <named-content xmlns:xlink="http://www.w3.org/1999/xlink" content-type="dwc:verbatimCoordinates" xlink:type="simple">120.50°N, 29.00°E</named-content>, 18.vii.2012, leg. Lin XL, sweep net.</p></tp:treatment-sec><tp:treatment-sec sec-type="Etymology"><title>Etymology.</title><p>From Latin <italic>minimum</italic>, little, referring to the small body length and antennal ratio.</p></tp:treatment-sec><tp:treatment-sec sec-type="Remarks"><title>Remarks.</title><p>The new species resembles <!--PageBreak--><italic><tp:taxon-name>Polypedilum (Uresipedilum) obtusum</tp:taxon-name></italic> Townes, 1945, <italic><tp:taxon-name>Polypedilum (Uresipedilum) aviceps</tp:taxon-name></italic> Townes, 1945, <italic><tp:taxon-name>Polypedilum (Uresipedilum) infundibulum</tp:taxon-name></italic> Zhang &amp; Wang, 2004, <italic><tp:taxon-name>Polypedilum (Uresipedilum) surugense</tp:taxon-name></italic> Niitsuma, 1992 and <italic><tp:taxon-name>Polypedilum (Uresipedilum) paraviceps</tp:taxon-name></italic> Niitsuma, 1992 in the general structure of hypopygium, but it can be separated by the superior volsella without microtrichium, which present in the latter species; the low antennal ratio (AR= 0.27), AR&gt;1 in the latter species. The new species most resembles <italic><tp:taxon-name>Polypedilum (Uresipedilum) breviplumosum</tp:taxon-name></italic> Zhang &amp; Wang, 2004 in the low antennal ratio (AR= 0.22–0.23), but it differs from the latter species by the following combination of characters in <xref ref-type="table" rid="T2">Table 2</xref>.</p><table-wrap id="T2" position="float" orientation="portrait"><label>Table 2.</label><caption><p>Differences between <italic><tp:taxon-name>Polypedilum (Uresipedilum) minimum</tp:taxon-name></italic> sp. n. and <italic><tp:taxon-name>Polypedilum (Uresipedilum) breviplumosum</tp:taxon-name></italic> Zhang &amp; Wang, 2004.</p></caption><table><tbody><tr><td rowspan="1" colspan="1"/><td rowspan="1" colspan="1"><bold><italic><tp:taxon-name>Polypedilum (Uresipedilum) minimum</tp:taxon-name></italic> sp. n.</bold></td><td rowspan="1" colspan="1"><bold><italic><tp:taxon-name>Polypedilum (Uresipedilum) breviplumosum</tp:taxon-name></italic></bold></td></tr><tr><td rowspan="1" colspan="1">TL</td><td rowspan="1" colspan="1">1.47 mm</td><td rowspan="1" colspan="1">2.24–2.57 mm</td></tr><tr><td rowspan="1" colspan="1">WL</td><td rowspan="1" colspan="1">0.89 mm</td><td rowspan="1" colspan="1">1.43–1.59 mm</td></tr><tr><td rowspan="1" colspan="1">Setae on squama</td><td rowspan="1" colspan="1">6</td><td rowspan="1" colspan="1">9–12</td></tr><tr><td rowspan="1" colspan="1">Anal point</td><td rowspan="1" colspan="1">board</td><td rowspan="1" colspan="1">slender</td></tr><tr><td rowspan="1" colspan="1">Superior volsella</td><td rowspan="1" colspan="1">strongly projected posteriorly, bare, with 3 inner setae, pointed at apex</td><td rowspan="1" colspan="1">rounded at apex, covered with microtrichia</td></tr><tr><td rowspan="1" colspan="1">Fore tibial scale</td><td rowspan="1" colspan="1">rounded</td><td rowspan="1" colspan="1">pointed</td></tr><tr><td rowspan="1" colspan="1">HR</td><td rowspan="1" colspan="1">2.07</td><td rowspan="1" colspan="1">1.25–1.40</td></tr><tr><td rowspan="1" colspan="1">HV</td><td rowspan="1" colspan="1">4.90</td><td rowspan="1" colspan="1">2.57–2.73</td></tr></tbody></table><table-wrap-foot><fn><p>Female and immature stages unknown.</p></fn></table-wrap-foot></table-wrap></tp:treatment-sec></tp:taxon-treatment>
